# Supplementary material for: Impact of Electron Acceptor Availability on Methane-Influenced Microorganisms in an Enrichment Culture Obtained From a Stratified Lake
Source: Front Microbiol. 2020 May 14;11:715. doi: 10.3389/fmicb.2020.00715 (PMC7240106; doi:10.3389/fmicb.2020.00715)
Supplement: Supplementary File 3 — Percentage of similarity of the sequences included in the phylogenetic tree of Figure 2. [file Data_Sheet_3.xlsx]

## Sheet: similarity matrix_16S
Supplementary file 3. Percentage of similarity of the sequences included in the phylogenetic tree of Fig. 2
	AB265952.2_Uncultured_gamma_proteobacterium_gene_for_16S_rRNA_partial_sequence_clone:_UH-58	AB273791.1_Uncultured_bacterium_16S_rRNA_partial_sequence_clone:_EXP.1-16S-13C-heavy-Clone_50	AB504958_uncultured_bacterium	AB538964.1_Methylomonas_koyamae_gene_for_16S_rRNA_partial_sequence	AB600418.1_Uncultured_bacterium_gene_for_16S_rRNA_partial_sequence_clone:_hfmB064	AEGW02000009_Methylobacter_tundripaludum_SV96	AF131868_Methylobacter_sp._T20	AF150807.1_Methylomonas_rubra_16S_ribosomal_RNA_gene_partial_sequence	AF152597_Methylobacter_psychrophilus	AF304197_Methylobacter_marinus	AJ414655_Methylobacter_tundripaludum	bin63_16S_gene_fragment	LLE-16S-4	LLE-16S-7	LLE-16S-5	LLE-16S-4	LLE-16S-15	LL-16S-16	LLE-16S-11	LLE-16S-9	LLE-16S-24	LL-16S-24	LL_16S-15	LLE-16S-8	LLE-16S-6	LL-16S-17	LLE-16S-27	LL-16S-22	LLE-16S-21	LLE-16S-26	LL-16S-18	LLE-16S-10	LLE-16S-14	LLE-16S-20	LLE-16S-2	LLE-16S-12	LLE-16S-18	LL-16S-25	LL-16S-14	LLE-16S-23	LLE-16S-1	LLE-16S-17	LLE-16S-19	LLE-16S-23	LL-16S-23	LLE-16S-3	LL-16S-21	LLE-16S-25	LL-16S-19
AB265952.2_Uncultured_gamma_proteobacterium_gene_for_16S_rRNA_partial_sequence_clone:_UH-58	ID	1000	0.993	0.958	0.955	0.993	0.986	0.962	0.989	0.944	0.993	1000	0.975	0.975	0.979	0.972	0.982	0.982	0.982	0.975	0.975	0.968	0.924	0.982	0.979	0.972	0.972	0.962	0.972	0.982	0.969	0.979	0.979	0.975	0.979	0.975	0.986	0.962	0.952	0.979	0.979	0.979	0.979	0.975	0.979	0.982	0.975	0.982	0.955
AB273791.1_Uncultured_bacterium_16S_rRNA_partial_sequence_clone:_EXP.1-16S-13C-heavy-Clone_50	1000	ID	0.993	0.958	0.955	0.993	0.986	0.962	0.989	0.944	0.993	1000	0.975	0.975	0.979	0.972	0.982	0.982	0.982	0.975	0.975	0.968	0.924	0.982	0.979	0.972	0.972	0.962	0.972	0.982	0.969	0.979	0.979	0.975	0.979	0.975	0.986	0.962	0.952	0.979	0.979	0.979	0.979	0.975	0.979	0.982	0.975	0.982	0.955
AB504958_uncultured_bacterium	0.993	0.993	ID	0.951	0.948	1000	0.993	0.955	0.989	0.944	1000	0.993	0.982	0.982	0.986	0.979	0.989	0.989	0.989	0.982	0.982	0.968	0.921	0.989	0.986	0.979	0.979	0.962	0.979	0.989	0.975	0.986	0.986	0.975	0.986	0.982	0.993	0.955	0.945	0.986	0.986	0.986	0.986	0.982	0.986	0.989	0.982	0.989	0.962
AB538964.1_Methylomonas_koyamae_gene_for_16S_rRNA_partial_sequence	0.958	0.958	0.951	ID	0.955	0.951	0.945	0.986	0.948	0.958	0.951	0.958	0.934	0.934	0.937	0.931	0.941	0.941	0.941	0.934	0.934	0.944	0.914	0.941	0.937	0.931	0.931	0.935	0.931	0.941	0.927	0.937	0.937	0.948	0.937	0.934	0.944	0.931	0.941	0.937	0.937	0.937	0.938	0.934	0.937	0.941	0.934	0.941	0.92
AB600418.1_Uncultured_bacterium_gene_for_16S_rRNA_partial_sequence_clone:_hfmB064	0.955	0.955	0.948	0.955	ID	0.948	0.941	0.952	0.945	0.928	0.948	0.955	0.934	0.938	0.941	0.934	0.941	0.941	0.941	0.938	0.938	0.931	0.941	0.941	0.941	0.934	0.935	0.932	0.934	0.945	0.931	0.938	0.941	0.938	0.941	0.941	0.948	0.948	0.972	0.938	0.941	0.938	0.938	0.938	0.941	0.945	0.938	0.945	0.917
AEGW02000009_Methylobacter_tundripaludum_SV96	0.993	0.993	1000	0.951	0.948	ID	0.993	0.955	0.989	0.944	1000	0.993	0.982	0.982	0.986	0.979	0.989	0.989	0.989	0.982	0.982	0.968	0.921	0.989	0.986	0.979	0.979	0.962	0.979	0.989	0.975	0.986	0.986	0.975	0.986	0.982	0.993	0.955	0.945	0.986	0.986	0.986	0.986	0.982	0.986	0.989	0.982	0.989	0.962
AF131868_Methylobacter_sp._T20	0.986	0.986	0.993	0.945	0.941	0.993	ID	0.948	0.989	0.938	0.993	0.986	0.975	0.975	0.979	0.972	0.989	0.982	0.982	0.982	0.975	0.962	0.914	0.982	0.979	0.972	0.975	0.955	0.979	0.982	0.969	0.979	0.979	0.969	0.986	0.975	0.986	0.948	0.938	0.979	0.979	0.986	0.982	0.975	0.979	0.982	0.975	0.982	0.955
AF150807.1_Methylomonas_rubra_16S_ribosomal_RNA_gene_partial_sequence	0.962	0.962	0.955	0.986	0.952	0.955	0.948	ID	0.951	0.958	0.955	0.962	0.937	0.937	0.941	0.934	0.944	0.944	0.944	0.937	0.937	0.951	0.917	0.944	0.941	0.934	0.934	0.938	0.934	0.944	0.931	0.941	0.941	0.951	0.941	0.937	0.948	0.934	0.945	0.941	0.941	0.941	0.941	0.937	0.941	0.944	0.937	0.944	0.924
AF152597_Methylobacter_psychrophilus	0.989	0.989	0.989	0.948	0.945	0.989	0.989	0.951	ID	0.941	0.989	0.989	0.972	0.972	0.975	0.968	0.986	0.979	0.979	0.979	0.972	0.958	0.917	0.979	0.975	0.968	0.969	0.959	0.975	0.979	0.965	0.975	0.975	0.972	0.982	0.972	0.982	0.952	0.941	0.975	0.975	0.982	0.975	0.972	0.975	0.979	0.972	0.979	0.951
AF304197_Methylobacter_marinus	0.944	0.944	0.944	0.958	0.928	0.944	0.938	0.958	0.941	ID	0.944	0.944	0.927	0.927	0.931	0.924	0.934	0.934	0.934	0.927	0.927	0.934	0.89	0.934	0.931	0.924	0.924	0.921	0.924	0.934	0.92	0.931	0.931	0.934	0.931	0.927	0.937	0.917	0.914	0.931	0.931	0.931	0.931	0.927	0.931	0.934	0.927	0.934	0.906
AJ414655_Methylobacter_tundripaludum	0.993	0.993	1000	0.951	0.948	1000	0.993	0.955	0.989	0.944	ID	0.993	0.982	0.982	0.986	0.979	0.989	0.989	0.989	0.982	0.982	0.968	0.921	0.989	0.986	0.979	0.979	0.962	0.979	0.989	0.975	0.986	0.986	0.975	0.986	0.982	0.993	0.955	0.945	0.986	0.986	0.986	0.986	0.982	0.986	0.989	0.982	0.989	0.962
bin63_16S_gene_fragment	1000	1000	0.993	0.958	0.955	0.993	0.986	0.962	0.989	0.944	0.993	ID	0.975	0.975	0.979	0.972	0.982	0.982	0.982	0.975	0.975	0.968	0.924	0.982	0.979	0.972	0.972	0.962	0.972	0.982	0.969	0.979	0.979	0.975	0.979	0.975	0.986	0.962	0.952	0.979	0.979	0.979	0.979	0.975	0.979	0.982	0.975	0.982	0.955
LLE-16S-4	0.975	0.975	0.982	0.934	0.934	0.982	0.975	0.937	0.972	0.927	0.982	0.975	ID	0.993	0.989	0.982	0.979	0.979	0.989	0.979	0.982	0.951	0.928	0.986	0.989	0.982	0.989	0.959	0.982	0.982	0.972	0.989	0.989	0.979	0.982	0.986	0.982	0.948	0.938	0.989	0.989	0.979	0.989	0.982	0.972	0.986	0.979	0.986	0.965
LLE-16S-7	0.975	0.975	0.982	0.934	0.938	0.982	0.975	0.937	0.972	0.927	0.982	0.975	0.993	ID	0.993	0.986	0.986	0.979	0.989	0.982	0.989	0.958	0.931	0.986	0.996	0.989	0.993	0.962	0.986	0.986	0.979	0.989	0.993	0.982	0.989	0.989	0.986	0.952	0.941	0.989	0.993	0.979	0.989	0.989	0.975	0.989	0.986	0.993	0.968
LLE-16S-5	0.979	0.979	0.986	0.937	0.941	0.986	0.979	0.941	0.975	0.931	0.986	0.979	0.989	0.993	ID	0.993	0.986	0.982	0.993	0.989	0.989	0.958	0.928	0.989	0.996	0.982	0.993	0.962	0.993	0.982	0.972	0.993	1000	0.989	0.989	0.993	0.993	0.955	0.945	0.993	0.996	0.982	0.993	0.989	0.982	0.993	0.979	0.993	0.968
LLE-16S-4	0.972	0.972	0.979	0.931	0.934	0.979	0.972	0.934	0.968	0.924	0.979	0.972	0.982	0.986	0.993	ID	0.979	0.982	0.986	0.982	0.989	0.958	0.928	0.989	0.989	0.982	0.986	0.962	0.986	0.975	0.979	0.993	0.993	0.982	0.982	0.993	0.986	0.948	0.945	0.986	0.989	0.982	0.986	0.989	0.975	0.986	0.979	0.986	0.968
LLE-16S-15	0.982	0.982	0.989	0.941	0.941	0.989	0.989	0.944	0.986	0.934	0.989	0.982	0.979	0.986	0.986	0.979	ID	0.979	0.986	0.989	0.986	0.965	0.921	0.986	0.989	0.982	0.979	0.955	0.986	0.982	0.975	0.982	0.986	0.975	0.996	0.982	0.986	0.948	0.945	0.982	0.986	0.989	0.982	0.986	0.979	0.982	0.979	0.993	0.962
LL-16S-16	0.982	0.982	0.989	0.941	0.941	0.989	0.982	0.944	0.979	0.934	0.989	0.982	0.979	0.979	0.982	0.982	0.979	ID	0.982	0.979	0.982	0.965	0.921	0.993	0.982	0.982	0.975	0.965	0.975	0.982	0.975	0.989	0.982	0.972	0.982	0.986	0.989	0.948	0.945	0.982	0.982	0.986	0.982	0.982	0.979	0.986	0.986	0.986	0.965
LLE-16S-11	0.982	0.982	0.989	0.941	0.941	0.989	0.982	0.944	0.979	0.934	0.989	0.982	0.989	0.989	0.993	0.986	0.986	0.982	ID	0.982	0.993	0.958	0.928	0.989	0.993	0.979	0.986	0.955	0.986	0.986	0.975	0.993	0.993	0.982	0.986	0.989	0.986	0.955	0.945	0.993	0.993	0.989	0.993	0.993	0.982	0.989	0.975	0.989	0.962
LLE-16S-9	0.975	0.975	0.982	0.934	0.938	0.982	0.982	0.937	0.979	0.927	0.982	0.975	0.979	0.982	0.989	0.982	0.989	0.979	0.982	ID	0.979	0.955	0.917	0.986	0.986	0.979	0.982	0.959	0.989	0.979	0.969	0.982	0.989	0.979	0.993	0.982	0.989	0.945	0.941	0.982	0.986	0.986	0.982	0.979	0.979	0.982	0.975	0.989	0.965
LLE-16S-24	0.975	0.975	0.982	0.934	0.938	0.982	0.975	0.937	0.972	0.927	0.982	0.975	0.982	0.989	0.989	0.989	0.986	0.982	0.993	0.979	ID	0.965	0.931	0.989	0.993	0.986	0.982	0.959	0.982	0.982	0.982	0.993	0.989	0.979	0.986	0.993	0.982	0.952	0.948	0.986	0.989	0.989	0.986	1000	0.979	0.986	0.982	0.989	0.965
LL-16S-24	0.968	0.968	0.968	0.944	0.931	0.968	0.962	0.951	0.958	0.934	0.968	0.968	0.951	0.958	0.958	0.958	0.965	0.965	0.958	0.955	0.965	ID	0.904	0.965	0.962	0.962	0.951	0.948	0.951	0.962	0.958	0.962	0.958	0.955	0.962	0.962	0.965	0.948	0.931	0.955	0.958	0.962	0.955	0.965	0.958	0.962	0.965	0.965	0.941
LL_16S-15	0.924	0.924	0.921	0.914	0.941	0.921	0.914	0.917	0.917	0.89	0.921	0.924	0.928	0.931	0.928	0.928	0.921	0.921	0.928	0.917	0.931	0.904	ID	0.928	0.928	0.928	0.928	0.915	0.921	0.924	0.921	0.931	0.928	0.924	0.921	0.934	0.921	0.924	0.955	0.931	0.928	0.924	0.924	0.931	0.914	0.924	0.924	0.924	0.91
LLE-16S-8	0.982	0.982	0.989	0.941	0.941	0.989	0.982	0.944	0.979	0.934	0.989	0.982	0.986	0.986	0.989	0.989	0.986	0.993	0.989	0.986	0.989	0.965	0.928	ID	0.989	0.989	0.982	0.965	0.982	0.982	0.979	0.996	0.989	0.979	0.989	0.993	0.989	0.948	0.952	0.989	0.989	0.993	0.989	0.989	0.979	0.986	0.986	0.993	0.972
LLE-16S-6	0.979	0.979	0.986	0.937	0.941	0.986	0.979	0.941	0.975	0.931	0.986	0.979	0.989	0.996	0.996	0.989	0.989	0.982	0.993	0.986	0.993	0.962	0.928	0.989	ID	0.986	0.989	0.959	0.989	0.982	0.975	0.993	0.996	0.986	0.993	0.993	0.989	0.955	0.945	0.993	0.996	0.982	0.993	0.993	0.979	0.993	0.982	0.996	0.965
LL-16S-17	0.972	0.972	0.979	0.931	0.934	0.979	0.972	0.934	0.968	0.924	0.979	0.972	0.982	0.989	0.982	0.982	0.982	0.982	0.979	0.979	0.986	0.962	0.928	0.989	0.986	ID	0.982	0.965	0.975	0.982	0.982	0.986	0.982	0.972	0.986	0.986	0.982	0.941	0.945	0.979	0.982	0.982	0.979	0.986	0.972	0.979	0.989	0.989	0.972
LLE-16S-27	0.972	0.972	0.979	0.931	0.935	0.979	0.975	0.934	0.969	0.924	0.979	0.972	0.989	0.993	0.993	0.986	0.979	0.975	0.986	0.982	0.982	0.951	0.928	0.982	0.989	0.982	ID	0.962	0.986	0.982	0.972	0.986	0.993	0.982	0.982	0.986	0.986	0.948	0.938	0.986	0.989	0.975	0.993	0.982	0.975	0.986	0.979	0.986	0.969
LL-16S-22	0.962	0.962	0.962	0.935	0.932	0.962	0.955	0.938	0.959	0.921	0.962	0.962	0.959	0.962	0.962	0.962	0.955	0.965	0.955	0.959	0.959	0.948	0.915	0.965	0.959	0.965	0.962	ID	0.955	0.965	0.959	0.962	0.962	0.972	0.959	0.962	0.969	0.942	0.932	0.955	0.959	0.959	0.955	0.959	0.959	0.962	0.969	0.962	0.959
LLE-16S-21	0.972	0.972	0.979	0.931	0.934	0.979	0.979	0.934	0.975	0.924	0.979	0.972	0.982	0.986	0.993	0.986	0.986	0.975	0.986	0.989	0.982	0.951	0.921	0.982	0.989	0.975	0.986	0.955	ID	0.975	0.965	0.986	0.993	0.982	0.989	0.986	0.986	0.948	0.938	0.986	0.989	0.982	0.986	0.982	0.975	0.986	0.972	0.986	0.962
LLE-16S-26	0.982	0.982	0.989	0.941	0.945	0.989	0.982	0.944	0.979	0.934	0.989	0.982	0.982	0.986	0.982	0.975	0.982	0.982	0.986	0.979	0.982	0.962	0.924	0.982	0.982	0.982	0.982	0.965	0.975	ID	0.982	0.979	0.982	0.972	0.982	0.979	0.989	0.952	0.941	0.979	0.986	0.982	0.979	0.982	0.986	0.989	0.986	0.986	0.965
LL-16S-18	0.969	0.969	0.975	0.927	0.931	0.975	0.969	0.931	0.965	0.92	0.975	0.969	0.972	0.979	0.972	0.979	0.975	0.975	0.975	0.969	0.982	0.958	0.921	0.979	0.975	0.982	0.972	0.959	0.965	0.982	ID	0.975	0.972	0.962	0.975	0.975	0.975	0.938	0.938	0.969	0.972	0.979	0.969	0.982	0.972	0.972	0.982	0.979	0.962
LLE-16S-10	0.979	0.979	0.986	0.937	0.938	0.986	0.979	0.941	0.975	0.931	0.986	0.979	0.989	0.989	0.993	0.993	0.982	0.989	0.993	0.982	0.993	0.962	0.931	0.996	0.993	0.986	0.986	0.962	0.986	0.979	0.975	ID	0.993	0.982	0.986	0.996	0.986	0.952	0.948	0.993	0.993	0.989	0.993	0.993	0.975	0.989	0.982	0.989	0.968
LLE-16S-14	0.979	0.979	0.986	0.937	0.941	0.986	0.979	0.941	0.975	0.931	0.986	0.979	0.989	0.993	1000	0.993	0.986	0.982	0.993	0.989	0.989	0.958	0.928	0.989	0.996	0.982	0.993	0.962	0.993	0.982	0.972	0.993	ID	0.989	0.989	0.993	0.993	0.955	0.945	0.993	0.996	0.982	0.993	0.989	0.982	0.993	0.979	0.993	0.968
LLE-16S-20	0.975	0.975	0.975	0.948	0.938	0.975	0.969	0.951	0.972	0.934	0.975	0.975	0.979	0.982	0.989	0.982	0.975	0.972	0.982	0.979	0.979	0.955	0.924	0.979	0.986	0.972	0.982	0.972	0.982	0.972	0.962	0.982	0.989	ID	0.979	0.982	0.982	0.958	0.941	0.982	0.986	0.972	0.982	0.979	0.972	0.982	0.968	0.982	0.965
LLE-16S-2	0.979	0.979	0.986	0.937	0.941	0.986	0.986	0.941	0.982	0.931	0.986	0.979	0.982	0.989	0.989	0.982	0.996	0.982	0.986	0.993	0.986	0.962	0.921	0.989	0.993	0.986	0.982	0.959	0.989	0.982	0.975	0.986	0.989	0.979	ID	0.986	0.989	0.948	0.945	0.986	0.989	0.989	0.986	0.986	0.979	0.986	0.982	0.996	0.965
LLE-16S-12	0.975	0.975	0.982	0.934	0.941	0.982	0.975	0.937	0.972	0.927	0.982	0.975	0.986	0.989	0.993	0.993	0.982	0.986	0.989	0.982	0.993	0.962	0.934	0.993	0.993	0.986	0.986	0.962	0.986	0.979	0.975	0.996	0.993	0.982	0.986	ID	0.986	0.955	0.951	0.989	0.993	0.986	0.989	0.993	0.975	0.989	0.982	0.989	0.968
LLE-16S-18	0.986	0.986	0.993	0.944	0.948	0.993	0.986	0.948	0.982	0.937	0.993	0.986	0.982	0.986	0.993	0.986	0.986	0.989	0.986	0.989	0.982	0.965	0.921	0.989	0.989	0.982	0.986	0.969	0.986	0.989	0.975	0.986	0.993	0.982	0.989	0.986	ID	0.955	0.945	0.986	0.989	0.982	0.986	0.982	0.989	0.993	0.986	0.993	0.968
LL-16S-25	0.962	0.962	0.955	0.931	0.948	0.955	0.948	0.934	0.952	0.917	0.955	0.962	0.948	0.952	0.955	0.948	0.948	0.948	0.955	0.945	0.952	0.948	0.924	0.948	0.955	0.941	0.948	0.942	0.948	0.952	0.938	0.952	0.955	0.958	0.948	0.955	0.955	ID	0.944	0.952	0.955	0.945	0.952	0.952	0.948	0.958	0.945	0.952	0.924
LL-16S-14	0.952	0.952	0.945	0.941	0.972	0.945	0.938	0.945	0.941	0.914	0.945	0.952	0.938	0.941	0.945	0.945	0.945	0.945	0.945	0.941	0.948	0.931	0.955	0.952	0.945	0.945	0.938	0.932	0.938	0.941	0.938	0.948	0.945	0.941	0.945	0.951	0.945	0.944	ID	0.941	0.945	0.948	0.941	0.948	0.938	0.941	0.941	0.948	0.928
LLE-16S-23	0.979	0.979	0.986	0.937	0.938	0.986	0.979	0.941	0.975	0.931	0.986	0.979	0.989	0.989	0.993	0.986	0.982	0.982	0.993	0.982	0.986	0.955	0.931	0.989	0.993	0.979	0.986	0.955	0.986	0.979	0.969	0.993	0.993	0.982	0.986	0.989	0.986	0.952	0.941	ID	0.993	0.982	0.993	0.986	0.975	0.989	0.975	0.989	0.962
LLE-16S-1	0.979	0.979	0.986	0.937	0.941	0.986	0.979	0.941	0.975	0.931	0.986	0.979	0.989	0.993	0.996	0.989	0.986	0.982	0.993	0.986	0.989	0.958	0.928	0.989	0.996	0.982	0.989	0.959	0.989	0.986	0.972	0.993	0.996	0.986	0.989	0.993	0.989	0.955	0.945	0.993	ID	0.982	0.993	0.989	0.979	0.996	0.979	0.993	0.965
LLE-16S-17	0.979	0.979	0.986	0.937	0.938	0.986	0.986	0.941	0.982	0.931	0.986	0.979	0.979	0.979	0.982	0.982	0.989	0.986	0.989	0.986	0.989	0.962	0.924	0.993	0.982	0.982	0.975	0.959	0.982	0.982	0.979	0.989	0.982	0.972	0.989	0.986	0.982	0.945	0.948	0.982	0.982	ID	0.982	0.989	0.979	0.979	0.979	0.986	0.965
LLE-16S-19	0.979	0.979	0.986	0.938	0.938	0.986	0.982	0.941	0.975	0.931	0.986	0.979	0.989	0.989	0.993	0.986	0.982	0.982	0.993	0.982	0.986	0.955	0.924	0.989	0.993	0.979	0.993	0.955	0.986	0.979	0.969	0.993	0.993	0.982	0.986	0.989	0.986	0.952	0.941	0.993	0.993	0.982	ID	0.986	0.975	0.989	0.975	0.989	0.962
LLE-16S-23	0.975	0.975	0.982	0.934	0.938	0.982	0.975	0.937	0.972	0.927	0.982	0.975	0.982	0.989	0.989	0.989	0.986	0.982	0.993	0.979	1000	0.965	0.931	0.989	0.993	0.986	0.982	0.959	0.982	0.982	0.982	0.993	0.989	0.979	0.986	0.993	0.982	0.952	0.948	0.986	0.989	0.989	0.986	ID	0.979	0.986	0.982	0.989	0.965
LL-16S-23	0.979	0.979	0.986	0.937	0.941	0.986	0.979	0.941	0.975	0.931	0.986	0.979	0.972	0.975	0.982	0.975	0.979	0.979	0.982	0.979	0.979	0.958	0.914	0.979	0.979	0.972	0.975	0.959	0.975	0.986	0.972	0.975	0.982	0.972	0.979	0.975	0.989	0.948	0.938	0.975	0.979	0.979	0.975	0.979	ID	0.982	0.975	0.982	0.958
LLE-16S-3	0.982	0.982	0.989	0.941	0.945	0.989	0.982	0.944	0.979	0.934	0.989	0.982	0.986	0.989	0.993	0.986	0.982	0.986	0.989	0.982	0.986	0.962	0.924	0.986	0.993	0.979	0.986	0.962	0.986	0.989	0.972	0.989	0.993	0.982	0.986	0.989	0.993	0.958	0.941	0.989	0.996	0.979	0.989	0.986	0.982	ID	0.982	0.989	0.962
LL-16S-21	0.975	0.975	0.982	0.934	0.938	0.982	0.975	0.937	0.972	0.927	0.982	0.975	0.979	0.986	0.979	0.979	0.979	0.986	0.975	0.975	0.982	0.965	0.924	0.986	0.982	0.989	0.979	0.969	0.972	0.986	0.982	0.982	0.979	0.968	0.982	0.982	0.986	0.945	0.941	0.975	0.979	0.979	0.975	0.982	0.975	0.982	ID	0.986	0.968
LLE-16S-25	0.982	0.982	0.989	0.941	0.945	0.989	0.982	0.944	0.979	0.934	0.989	0.982	0.986	0.993	0.993	0.986	0.993	0.986	0.989	0.989	0.989	0.965	0.924	0.993	0.996	0.989	0.986	0.962	0.986	0.986	0.979	0.989	0.993	0.982	0.996	0.989	0.993	0.952	0.948	0.989	0.993	0.986	0.989	0.989	0.982	0.989	0.986	ID	0.968
LL-16S-19	0.955	0.955	0.962	0.92	0.917	0.962	0.955	0.924	0.951	0.906	0.962	0.955	0.965	0.968	0.968	0.968	0.962	0.965	0.962	0.965	0.965	0.941	0.91	0.972	0.965	0.972	0.969	0.959	0.962	0.965	0.962	0.968	0.968	0.965	0.965	0.968	0.968	0.924	0.928	0.962	0.965	0.965	0.962	0.965	0.958	0.962	0.968	0.968	ID
LLE-16S-16	0.979	0.979	0.986	0.937	0.941	0.986	0.979	0.941	0.975	0.931	0.986	0.979	0.989	0.996	0.996	0.989	0.989	0.982	0.993	0.986	0.993	0.962	0.928	0.989	1000	0.986	0.989	0.959	0.989	0.982	0.975	0.993	0.996	0.986	0.993	0.993	0.989	0.955	0.945	0.993	0.996	0.982	0.993	0.993	0.979	0.993	0.982	0.996	0.965
DQ066945_uncultured_bacterium	0.993	0.993	1000	0.951	0.948	1000	0.993	0.955	0.989	0.944	1000	0.993	0.982	0.982	0.986	0.979	0.989	0.989	0.989	0.982	0.982	0.968	0.921	0.989	0.986	0.979	0.979	0.962	0.979	0.989	0.975	0.986	0.986	0.975	0.986	0.982	0.993	0.955	0.945	0.986	0.986	0.986	0.986	0.982	0.986	0.989	0.982	0.989	0.962
DQ119049.1_Methylomonas_sp._LC_1_16S_ribosomal_RNA_gene_partial_sequence	0.968	0.968	0.962	0.989	0.945	0.962	0.955	0.975	0.958	0.962	0.962	0.968	0.944	0.944	0.948	0.941	0.951	0.951	0.951	0.944	0.944	0.955	0.904	0.951	0.948	0.941	0.941	0.945	0.941	0.951	0.938	0.948	0.948	0.958	0.948	0.944	0.955	0.941	0.931	0.948	0.948	0.948	0.948	0.944	0.948	0.951	0.944	0.951	0.931
DQ295887.1_Crenothrix_polyspora_clone_13_16S_ribosomal_RNA_gene_partial_sequence	0.931	0.931	0.924	0.931	0.962	0.924	0.924	0.928	0.921	0.904	0.924	0.931	0.911	0.914	0.918	0.911	0.918	0.918	0.918	0.914	0.914	0.914	0.91	0.918	0.918	0.911	0.914	0.908	0.911	0.921	0.908	0.914	0.918	0.914	0.918	0.917	0.924	0.931	0.941	0.914	0.918	0.914	0.918	0.914	0.918	0.921	0.914	0.921	0.894
DQ837251_uncultured_gamma_proteobacterium	0.986	0.986	0.989	0.944	0.941	0.989	0.982	0.948	0.982	0.937	0.989	0.986	0.979	0.979	0.982	0.975	0.979	0.979	0.986	0.972	0.979	0.958	0.921	0.979	0.982	0.968	0.975	0.955	0.975	0.979	0.965	0.982	0.982	0.975	0.975	0.979	0.982	0.955	0.938	0.982	0.982	0.975	0.982	0.979	0.975	0.986	0.972	0.979	0.951
FJ660594.1_Uncultured_bacterium_clone_A173_16S_ribosomal_RNA_gene_partial_sequence	0.962	0.962	0.955	0.952	0.986	0.955	0.948	0.955	0.952	0.924	0.955	0.962	0.941	0.945	0.948	0.941	0.948	0.948	0.948	0.945	0.945	0.934	0.951	0.948	0.948	0.941	0.941	0.938	0.941	0.952	0.938	0.945	0.948	0.945	0.948	0.948	0.955	0.955	0.986	0.945	0.948	0.945	0.945	0.945	0.948	0.952	0.945	0.952	0.924
FN824924.1_Uncultured_bacterium_partial_16S_rRNA_gene_clone_1_2-C3	0.955	0.955	0.955	0.941	0.972	0.955	0.955	0.945	0.958	0.921	0.955	0.955	0.948	0.952	0.955	0.948	0.955	0.948	0.955	0.952	0.952	0.928	0.944	0.948	0.955	0.941	0.948	0.938	0.955	0.952	0.938	0.952	0.955	0.952	0.955	0.955	0.955	0.955	0.965	0.952	0.955	0.952	0.952	0.952	0.948	0.958	0.945	0.952	0.924
FR774713.1_Uncultured_bacterium_partial_16S_rRNA_gene_clone_SIP21-RS-34	1000	1000	0.993	0.958	0.955	0.993	0.986	0.962	0.989	0.944	0.993	1000	0.975	0.975	0.979	0.972	0.982	0.982	0.982	0.975	0.975	0.968	0.924	0.982	0.979	0.972	0.972	0.962	0.972	0.982	0.969	0.979	0.979	0.975	0.979	0.975	0.986	0.962	0.952	0.979	0.979	0.979	0.979	0.975	0.979	0.982	0.975	0.982	0.955
FR798962.1_Methylomonas_lenta_partial_16S_rRNA_gene_type_strain_R-45377T	0.955	0.955	0.948	0.979	0.945	0.948	0.941	0.993	0.944	0.965	0.948	0.955	0.931	0.931	0.934	0.927	0.937	0.937	0.937	0.931	0.931	0.944	0.91	0.937	0.934	0.927	0.927	0.931	0.927	0.937	0.924	0.934	0.934	0.944	0.934	0.931	0.941	0.928	0.938	0.934	0.934	0.934	0.934	0.931	0.934	0.937	0.931	0.937	0.917
GQ390217_uncultured_Methylobacter_sp.	0.989	0.989	0.996	0.948	0.952	0.996	0.989	0.951	0.986	0.941	0.996	0.989	0.979	0.979	0.982	0.975	0.986	0.986	0.986	0.979	0.979	0.965	0.921	0.986	0.982	0.975	0.975	0.959	0.975	0.986	0.972	0.982	0.982	0.972	0.982	0.979	0.989	0.958	0.948	0.982	0.982	0.982	0.982	0.979	0.982	0.986	0.979	0.986	0.958
GQ390219_uncultured_Methylobacter_sp.	0.993	0.993	1000	0.951	0.948	1000	0.993	0.955	0.989	0.944	1000	0.993	0.982	0.982	0.986	0.979	0.989	0.989	0.989	0.982	0.982	0.968	0.921	0.989	0.986	0.979	0.979	0.962	0.979	0.989	0.975	0.986	0.986	0.975	0.986	0.982	0.993	0.955	0.945	0.986	0.986	0.986	0.986	0.982	0.986	0.989	0.982	0.989	0.962
GU455112.1_Uncultured_bacterium_clone_ambient_alkaline-129_16S_ribosomal_RNA_gene_partial_sequence	0.979	0.979	0.972	0.968	0.969	0.972	0.965	0.972	0.968	0.941	0.972	0.979	0.955	0.955	0.958	0.951	0.962	0.962	0.962	0.955	0.955	0.948	0.941	0.962	0.958	0.951	0.951	0.942	0.951	0.962	0.948	0.958	0.958	0.955	0.958	0.955	0.965	0.941	0.972	0.958	0.958	0.958	0.958	0.955	0.958	0.962	0.955	0.962	0.934
HE801216.1_Methylomonas_paludis_partial_16S_rRNA_gene_type_strain_DSM_24973T	0.951	0.951	0.944	0.975	0.938	0.944	0.938	0.979	0.941	0.962	0.944	0.951	0.927	0.927	0.931	0.924	0.934	0.934	0.934	0.927	0.927	0.941	0.9	0.934	0.931	0.924	0.924	0.928	0.924	0.934	0.92	0.931	0.931	0.941	0.931	0.927	0.937	0.924	0.928	0.931	0.931	0.931	0.931	0.927	0.931	0.934	0.927	0.934	0.913
HQ330641.1_Uncultured_bacterium_clone_rPT02_16S_ribosomal_RNA_gene_partial_sequence	0.982	0.982	0.975	0.968	0.965	0.975	0.969	0.972	0.972	0.941	0.975	0.982	0.958	0.958	0.962	0.955	0.965	0.965	0.965	0.958	0.958	0.951	0.938	0.965	0.962	0.955	0.955	0.945	0.955	0.965	0.951	0.962	0.962	0.958	0.962	0.958	0.968	0.945	0.969	0.962	0.962	0.962	0.962	0.958	0.962	0.965	0.958	0.965	0.937
HQ844548.1_Uncultured_bacterium_clone_Michigan_23_16S_ribosomal_RNA_gene_partial_sequence	0.958	0.958	0.958	0.952	0.982	0.958	0.952	0.948	0.955	0.931	0.958	0.958	0.945	0.948	0.952	0.945	0.952	0.952	0.952	0.948	0.948	0.931	0.941	0.952	0.952	0.945	0.945	0.942	0.945	0.955	0.941	0.948	0.952	0.948	0.952	0.951	0.958	0.951	0.968	0.948	0.952	0.948	0.948	0.948	0.952	0.955	0.948	0.955	0.928
JF215044_uncultured_bacterium	0.989	0.989	0.989	0.948	0.945	0.989	0.989	0.951	0.986	0.934	0.989	0.989	0.979	0.979	0.982	0.975	0.986	0.979	0.986	0.979	0.979	0.965	0.921	0.979	0.982	0.968	0.975	0.952	0.982	0.979	0.965	0.982	0.982	0.972	0.982	0.979	0.982	0.958	0.941	0.982	0.982	0.982	0.982	0.979	0.975	0.986	0.972	0.979	0.951
JN038750.1_Uncultured_gamma_proteobacterium_clone_MP-R81_16S_ribosomal_RNA_gene_partial_sequence	0.965	0.965	0.958	0.952	0.982	0.958	0.952	0.955	0.955	0.924	0.958	0.965	0.945	0.948	0.952	0.945	0.952	0.952	0.952	0.948	0.948	0.938	0.944	0.952	0.952	0.945	0.945	0.942	0.945	0.955	0.941	0.948	0.952	0.948	0.952	0.951	0.958	0.958	0.975	0.948	0.952	0.948	0.948	0.948	0.952	0.955	0.948	0.955	0.928
JN626481_uncultured_bacterium	0.993	0.993	1000	0.951	0.948	1000	0.993	0.955	0.989	0.944	1000	0.993	0.982	0.982	0.986	0.979	0.989	0.989	0.989	0.982	0.982	0.968	0.921	0.989	0.986	0.979	0.979	0.962	0.979	0.989	0.975	0.986	0.986	0.975	0.986	0.982	0.993	0.955	0.945	0.986	0.986	0.986	0.986	0.982	0.986	0.989	0.982	0.989	0.962
JQ906308.1_Uncultured_bacterium_clone_BloS7-033_16S_ribosomal_RNA_gene_partial_sequence	0.921	0.921	0.921	0.938	0.937	0.921	0.914	0.952	0.917	0.917	0.921	0.921	0.907	0.91	0.914	0.907	0.914	0.914	0.914	0.91	0.91	0.914	0.9	0.914	0.914	0.907	0.907	0.918	0.907	0.917	0.904	0.91	0.914	0.924	0.914	0.914	0.921	0.924	0.927	0.91	0.914	0.91	0.911	0.91	0.914	0.917	0.91	0.917	0.9
KC290421.1_Uncultured_bacterium_clone_NY-21_16S_ribosomal_RNA_gene_partial_sequence	0.965	0.965	0.958	0.952	0.982	0.958	0.952	0.955	0.955	0.924	0.958	0.965	0.945	0.948	0.952	0.945	0.952	0.952	0.952	0.948	0.948	0.938	0.944	0.952	0.952	0.945	0.945	0.942	0.945	0.955	0.941	0.948	0.952	0.948	0.952	0.951	0.958	0.958	0.975	0.948	0.952	0.948	0.948	0.948	0.952	0.955	0.948	0.955	0.928
KU513834.1_Methylomonas_sp._RD2_16S_ribosomal_RNA_gene_partial_sequence	0.958	0.958	0.951	0.982	0.952	0.951	0.945	0.975	0.948	0.962	0.951	0.958	0.934	0.934	0.937	0.931	0.941	0.941	0.941	0.934	0.934	0.944	0.907	0.941	0.937	0.931	0.931	0.935	0.931	0.941	0.927	0.937	0.937	0.948	0.937	0.934	0.944	0.928	0.934	0.937	0.937	0.937	0.938	0.934	0.937	0.941	0.934	0.941	0.92
KU682778.1_Methylomonas_sp._ZR1_16S_ribosomal_RNA_gene_partial_sequence	0.968	0.968	0.962	0.989	0.945	0.962	0.955	0.975	0.958	0.962	0.962	0.968	0.944	0.944	0.948	0.941	0.951	0.951	0.951	0.944	0.944	0.955	0.904	0.951	0.948	0.941	0.941	0.945	0.941	0.951	0.938	0.948	0.948	0.958	0.948	0.944	0.955	0.941	0.931	0.948	0.948	0.948	0.948	0.944	0.948	0.951	0.944	0.951	0.931
L20839_Methylobacter_bovis	0.924	0.924	0.92	0.941	0.907	0.92	0.914	0.941	0.917	0.948	0.92	0.924	0.903	0.903	0.906	0.9	0.91	0.91	0.91	0.903	0.903	0.92	0.876	0.91	0.906	0.9	0.9	0.901	0.9	0.91	0.896	0.906	0.906	0.913	0.906	0.903	0.913	0.904	0.893	0.906	0.906	0.906	0.907	0.903	0.906	0.91	0.903	0.91	0.886
L20841_Methylobacter_vinelandii	0.913	0.913	0.917	0.927	0.897	0.917	0.91	0.927	0.917	0.941	0.917	0.913	0.903	0.903	0.906	0.9	0.91	0.906	0.91	0.903	0.903	0.913	0.866	0.91	0.906	0.9	0.9	0.891	0.9	0.906	0.896	0.906	0.906	0.906	0.906	0.903	0.91	0.893	0.886	0.906	0.906	0.906	0.907	0.903	0.903	0.906	0.9	0.91	0.882
L20843_Methylobacter_capsulatus	0.941	0.941	0.937	0.958	0.928	0.937	0.931	0.958	0.934	0.965	0.937	0.941	0.92	0.92	0.924	0.917	0.927	0.927	0.927	0.92	0.92	0.931	0.893	0.927	0.924	0.917	0.917	0.914	0.917	0.927	0.914	0.924	0.924	0.927	0.924	0.92	0.931	0.914	0.914	0.924	0.924	0.924	0.924	0.92	0.924	0.927	0.92	0.927	0.9
LT220831_Methylobacter_ucrainicus	0.965	0.965	0.958	0.958	0.938	0.958	0.951	0.968	0.955	0.965	0.958	0.965	0.941	0.941	0.944	0.937	0.948	0.948	0.948	0.941	0.941	0.955	0.904	0.948	0.944	0.937	0.938	0.935	0.937	0.948	0.934	0.944	0.944	0.948	0.944	0.941	0.951	0.952	0.931	0.944	0.944	0.944	0.945	0.941	0.944	0.948	0.941	0.948	0.92
LT220838_Methylobacter_luteus	0.955	0.955	0.948	0.968	0.938	0.948	0.941	0.968	0.944	0.975	0.948	0.955	0.931	0.931	0.934	0.927	0.937	0.937	0.937	0.931	0.931	0.951	0.897	0.937	0.934	0.927	0.927	0.925	0.927	0.937	0.924	0.934	0.934	0.937	0.934	0.931	0.941	0.941	0.924	0.934	0.934	0.934	0.934	0.931	0.934	0.937	0.931	0.937	0.91
Methylobacter_sp_KS41	0.959	0.959	0.959	0.945	0.975	0.959	0.959	0.948	0.955	0.924	0.959	0.959	0.945	0.948	0.952	0.945	0.952	0.952	0.952	0.948	0.948	0.931	0.941	0.952	0.952	0.945	0.948	0.942	0.945	0.955	0.942	0.948	0.952	0.948	0.952	0.952	0.959	0.951	0.969	0.948	0.952	0.948	0.952	0.948	0.952	0.955	0.948	0.955	0.928
MH764453.1_Methylobacter_sp._strain_KRF1_16S_ribosomal_RNA_gene_partial_sequence	0.979	0.979	0.972	0.938	0.968	0.972	0.965	0.941	0.969	0.924	0.972	0.979	0.958	0.962	0.965	0.958	0.965	0.965	0.965	0.962	0.962	0.952	0.934	0.965	0.965	0.958	0.959	0.955	0.958	0.969	0.955	0.962	0.965	0.962	0.965	0.965	0.972	0.972	0.965	0.962	0.965	0.962	0.962	0.962	0.965	0.969	0.962	0.969	0.941
NR_113033.1_Methylomonas_koyamae_strain_Fw12E-Y_16S_ribosomal_RNA_partial_sequence	0.958	0.958	0.951	1000	0.955	0.951	0.945	0.986	0.948	0.958	0.951	0.958	0.934	0.934	0.937	0.931	0.941	0.941	0.941	0.934	0.934	0.944	0.914	0.941	0.937	0.931	0.931	0.935	0.931	0.941	0.927	0.937	0.937	0.948	0.937	0.934	0.944	0.931	0.941	0.937	0.937	0.937	0.938	0.934	0.937	0.941	0.934	0.941	0.92
X72773.1_Methylobacter_whittenburyi_gene_for_16S_rRNA_(ACM_3310)	0.921	0.921	0.914	0.938	0.945	0.914	0.914	0.938	0.911	0.935	0.914	0.921	0.901	0.904	0.907	0.901	0.907	0.907	0.907	0.904	0.904	0.911	0.896	0.907	0.907	0.901	0.904	0.908	0.901	0.911	0.897	0.904	0.907	0.914	0.907	0.907	0.914	0.931	0.927	0.904	0.907	0.904	0.907	0.904	0.907	0.911	0.904	0.911	0.894
[truncated: 31 more columns]
